# Supplementary material for: Altered miRNA profile in testis of post-cryptorchidopexy patients with non-obstructive azoospermia
Source: Reprod Biol Endocrinol. 2018 Aug 13;16:78. doi: 10.1186/s12958-018-0393-3 (PMC6090726; doi:10.1186/s12958-018-0393-3)
Supplement: Supplementary file 4 — A collection of all the downregulated known miRNAs detected by deep sequencing in cryptorchid tissues. (XLS 45 kb) [file 12958_2018_393_MOESM4_ESM.xls]

## Sheet: Sheet1
Table S2. A collection of all the downregulated known miRNAs detected by deep sequencing in cryptorchid tissues
MiRNA name	baseMean	log2FoldChange	lfcSE	stat	p	p adj
hsa-miR-3663-5p	41.9367	-4.42642	0.624365	-7.08946	1.35e-12	2.39e-10
hsa-miR-1233-3p	25.2164	-4.22779	0.679081	-6.22574	4.79e-10	1.84e-08
hsa-miR-552-5p	66.5567	-4.0557	0.563667	-7.19521	6.24e-13	1.21e-10
hsa-miR-449b-5p	392.524	-3.97264	0.496506	-8.00119	1.23e-15	5.26e-13
hsa-miR-7153-5p	108.897	-3.81253	0.634265	-6.01095	1.84e-09	5.18e-08
hsa-miR-122-5p	525.786	-3.79059	0.562303	-6.74119	1.57e-11	1.6e-09
hsa-miR-552-3p	65.1899	-3.76073	0.562917	-6.68079	2.38e-11	2.31e-09
hsa-miR-449a	5575	-3.74089	0.511197	-7.3179	2.52e-13	5.97e-11
hsa-miR-122-3p	4.73853	-3.72225	1.01167	-3.6793	0.000233873	0.00165809
hsa-miR-34b-5p	123.524	-3.68847	0.55801	-6.61004	3.84e-11	3.56e-09
hsa-miR-449c-5p	2234.17	-3.63771	0.465374	-7.81673	5.42e-15	1.93e-12
hsa-miR-34c-5p	39328.3	-3.55368	0.440856	-8.06087	7.58e-16	5.26e-13
hsa-miR-449c-3p	7.96179	-3.44121	0.902536	-3.81282	0.000137389	0.00110779
hsa-miR-375	491.45	-3.40894	0.362034	-9.41609	4.68e-21	9.99e-18
hsa-miR-3663-3p	37.613	-3.38539	0.676854	-5.00165	5.68e-07	9.63e-06
hsa-miR-7159-5p	20.8972	-3.25932	0.705736	-4.61832	3.87e-06	5.29e-05
hsa-miR-449b-3p	142.461	-3.21201	0.610326	-5.26277	1.42e-07	2.75e-06
hsa-miR-4700-5p	4.98511	-3.20878	0.951915	-3.37087	0.000749323	0.00429853
hsa-miR-522-3p	121.037	-3.15339	0.465914	-6.76818	1.3e-11	1.46e-09
hsa-miR-1273a	38.5669	-3.11846	0.508235	-6.13587	8.47e-10	2.44e-08
hsa-miR-1295a	11.7351	-3.07572	0.760996	-4.04171	5.31e-05	0.000524242
hsa-miR-34b-3p	1137.73	-2.97095	0.51634	-5.75387	8.72e-09	2.16e-07
hsa-miR-1283	139.437	-2.79844	0.488255	-5.73151	9.95e-09	2.41e-07
hsa-miR-3150b-3p	3.54714	-2.7685	0.991597	-2.79196	0.00523904	0.0202538
hsa-miR-4423-3p	16.5828	-2.70262	0.755156	-3.57889	0.000345056	0.00227972
hsa-miR-6507-5p	7.69605	-2.69896	0.811694	-3.3251	0.00088388	0.0049377
hsa-miR-7154-5p	406.827	-2.64652	0.981275	-2.69703	0.00699615	0.0253047
hsa-miR-517c-3p	95.0745	-2.63905	0.386274	-6.83206	8.37e-12	9.92e-10
hsa-miR-3925-3p	10.324	-2.61322	0.735326	-3.55382	0.000379676	0.0024627
hsa-miR-515-5p	84.0075	-2.59994	0.379178	-6.85678	7.04e-12	8.84e-10
hsa-miR-516a-5p	208.83	-2.53155	0.454458	-5.57048	2.54e-08	5.4e-07
hsa-miR-518e-5p	533.835	-2.52147	0.388275	-6.49402	8.36e-11	5.96e-09
hsa-miR-519a-5p	533.835	-2.52147	0.388275	-6.49402	8.36e-11	5.96e-09
hsa-miR-519b-5p	533.835	-2.52147	0.388275	-6.49402	8.36e-11	5.96e-09
hsa-miR-519c-5p	533.835	-2.52147	0.388275	-6.49402	8.36e-11	5.96e-09
hsa-miR-522-5p	533.835	-2.52147	0.388275	-6.49402	8.36e-11	5.96e-09
hsa-miR-523-5p	533.835	-2.52147	0.388275	-6.49402	8.36e-11	5.96e-09
hsa-miR-519a-3p	43.0096	-2.49786	0.485209	-5.148	2.63e-07	4.72e-06
hsa-miR-34c-3p	1199.49	-2.45482	0.487549	-5.03503	4.78e-07	8.36e-06
hsa-miR-96-5p	206.939	-2.40106	0.426095	-5.63503	1.75e-08	4.02e-07
hsa-miR-518e-3p	255.915	-2.38152	0.482995	-4.93073	8.19e-07	1.27e-05
hsa-miR-520g-5p	40.215	-2.37818	0.474	-5.01726	5.24e-07	9.02e-06
hsa-miR-520h	79.3713	-2.34724	0.449603	-5.22069	1.78e-07	3.34e-06
hsa-miR-203b-3p	17.209	-2.33335	0.685871	-3.40203	0.000668881	0.00392141
hsa-miR-4700-3p	3.5291	-2.32705	0.9635	-2.4152	0.0157264	0.0481494
hsa-miR-520g-3p	347.744	-2.32597	0.415869	-5.59305	2.23e-08	4.86e-07
hsa-miR-373-3p	97.9537	-2.30341	0.423852	-5.43447	5.5e-08	1.09e-06
hsa-miR-519d-5p	26.9767	-2.30039	0.547404	-4.20237	2.64e-05	0.000296667
hsa-miR-6718-5p	13.3934	-2.29409	0.765117	-2.99836	0.00271439	0.0121182
hsa-miR-4423-5p	11.4019	-2.27848	0.876427	-2.59973	0.00932964	0.0315023
hsa-miR-891b	11.843	-2.25919	0.851552	-2.65302	0.00797746	0.0283732
hsa-miR-372-3p	3177.9	-2.25652	0.400947	-5.62798	1.82e-08	4.14e-07
hsa-miR-519c-3p	12.1129	-2.24074	0.694496	-3.22643	0.00125347	0.00657223
hsa-miR-521	10.8473	-2.19545	0.744026	-2.95077	0.00316979	0.0137355
hsa-miR-517-5p	17.9004	-2.18716	0.577839	-3.78507	0.000153663	0.00119242
hsa-miR-372-5p	26.5091	-2.17882	0.500079	-4.35695	1.32e-05	0.0001571
hsa-miR-516b-5p	1143.89	-2.17327	0.475183	-4.57355	4.8e-06	6.48e-05
hsa-miR-498	89.2324	-2.16654	0.466174	-4.64748	3.36e-06	4.69e-05
hsa-miR-1323	644.454	-2.11672	0.47391	-4.4665	7.95e-06	0.000102376
hsa-miR-524-5p	31.5617	-2.11377	0.552694	-3.82449	0.000131044	0.00106736
hsa-miR-935	68.5004	-2.10606	0.408515	-5.15539	2.53e-07	4.62e-06
hsa-miR-3158-3p	410.882	-2.09773	0.370471	-5.66232	1.49e-08	3.5e-07
hsa-miR-526b-3p	26.2587	-2.06927	0.676591	-3.05837	0.00222544	0.0104376
hsa-miR-517a-3p	1178.58	-2.06494	0.416778	-4.95454	7.25e-07	1.14e-05
hsa-miR-517b-3p	1178.58	-2.06494	0.416778	-4.95454	7.25e-07	1.14e-05
hsa-miR-7-5p	17671.2	-2.06144	0.350102	-5.88812	3.91e-09	1.06e-07
hsa-miR-520a-3p	1136.52	-2.04325	0.46482	-4.39578	1.1e-05	0.000136656
hsa-miR-519b-3p	22.5628	-2.03413	0.552101	-3.68434	0.000229293	0.00163104
hsa-miR-518a-3p	131.121	-2.02578	0.450008	-4.50166	6.74e-06	8.94e-05
hsa-miR-3180-3p	27.127	-1.9806	0.514173	-3.85202	0.00011715	0.00096524
hsa-miR-518c-5p	54.7306	-1.97639	0.614439	-3.21658	0.00129728	0.00676871
hsa-miR-551b-5p	9.62455	-1.97628	0.724269	-2.72865	0.00635937	0.0235533
hsa-miR-9-3p	225.38	-1.97474	0.410407	-4.81165	1.5e-06	2.28e-05
hsa-miR-512-5p	23.2896	-1.96521	0.590043	-3.33063	0.000866512	0.00486615
hsa-miR-363-5p	8.22127	-1.95117	0.765846	-2.54773	0.0108427	0.0354882
hsa-miR-373-5p	9.17015	-1.92835	0.692313	-2.78537	0.0053466	0.0204474
hsa-miR-1911-5p	9.01125	-1.89754	0.773845	-2.4521	0.0142026	0.0441882
hsa-miR-3180-5p	23.4705	-1.8924	0.658425	-2.87413	0.00405145	0.016723
hsa-miR-520a-5p	178.647	-1.87797	0.482918	-3.88879	0.000100745	0.000892071
hsa-miR-216a-3p	37.899	-1.86822	0.486619	-3.83919	0.000123439	0.00101303
hsa-miR-519d-3p	214.938	-1.84443	0.436629	-4.22424	2.4e-05	0.000272139
hsa-miR-526b-5p	127.874	-1.84179	0.474117	-3.88468	0.000102466	0.000899847
hsa-miR-518b	513.772	-1.8048	0.426457	-4.23207	2.32e-05	0.000264237
hsa-miR-512-3p	726.66	-1.78885	0.484606	-3.69136	0.000223059	0.00160058
hsa-miR-147b	48.1432	-1.76918	0.47738	-3.70603	0.000210535	0.00155458
hsa-miR-548ad-5p	103.129	-1.76372	0.340355	-5.18199	2.2e-07	4.04e-06
hsa-miR-548ae-5p	103.129	-1.76372	0.340355	-5.18199	2.2e-07	4.04e-06
hsa-miR-520d-5p	13.7865	-1.7584	0.685487	-2.56518	0.0103123	0.0341715
hsa-miR-520d-3p	42.3415	-1.74544	0.575861	-3.03101	0.00243738	0.0111733
hsa-miR-25-5p	187.28	-1.69679	0.396859	-4.27555	1.91e-05	0.000219938
hsa-miR-520b	319.99	-1.69215	0.404455	-4.18377	2.87e-05	0.000315382
hsa-miR-520c-3p	319.99	-1.69215	0.404455	-4.18377	2.87e-05	0.000315382
hsa-miR-520f-3p	319.794	-1.69103	0.404546	-4.18007	2.91e-05	0.000318924
hsa-miR-371a-3p	54.9126	-1.68497	0.492519	-3.42113	0.000623612	0.0037277
hsa-miR-216a-5p	40.7765	-1.67619	0.456729	-3.66999	0.000242562	0.00170272
hsa-miR-371a-5p	96.6409	-1.67217	0.488187	-3.42526	0.0006142	0.00368175
hsa-miR-520e	11.7085	-1.66268	0.662517	-2.50964	0.0120853	0.0384927
hsa-miR-891a-5p	626.013	-1.63956	0.633552	-2.58789	0.00965657	0.0324522
hsa-miR-767-3p	17.2892	-1.6289	0.53878	-3.02331	0.00250029	0.0113002
hsa-miR-592	40.3139	-1.62142	0.471411	-3.43949	0.000582807	0.00355346
hsa-miR-518f-5p	58.1322	-1.60215	0.593996	-2.69724	0.00699168	0.0253047
hsa-miR-523-3p	137.456	-1.59787	0.525213	-3.04233	0.00234753	0.0108905
hsa-miR-767-5p	104.977	-1.59044	0.459909	-3.45817	0.000543866	0.00337958
hsa-miR-1285-5p	35.0281	-1.58283	0.44578	-3.5507	0.000384205	0.00248452
hsa-miR-182-5p	1373.53	-1.54578	0.437277	-3.53502	0.00040774	0.00261297
hsa-miR-216b-5p	139.743	-1.53016	0.500166	-3.05931	0.0022185	0.0104279
hsa-miR-1298-5p	31.2097	-1.52946	0.483459	-3.16358	0.00155843	0.00764526
hsa-miR-183-5p	548.146	-1.52845	0.462306	-3.30614	0.000945924	0.00520258
hsa-miR-194-3p	16.2907	-1.51194	0.548254	-2.75774	0.00582018	0.0219052
hsa-miR-138-5p	31.787	-1.50979	0.512356	-2.94676	0.00321123	0.013872
hsa-miR-520c-5p	66.5699	-1.49745	0.568561	-2.63376	0.00844456	0.0296393
hsa-miR-518d-5p	66.4102	-1.49323	0.568486	-2.62668	0.00862221	0.0296771
hsa-miR-526a	66.4102	-1.49323	0.568486	-2.62668	0.00862221	0.0296771
hsa-miR-518c-3p	74.4682	-1.48493	0.46343	-3.20422	0.00135431	0.00703184
hsa-miR-525-5p	38.0023	-1.48207	0.533412	-2.77848	0.00546145	0.020738
hsa-miR-5096	186.794	-1.47968	0.451113	-3.28006	0.00103784	0.00555075
hsa-miR-105-5p	168.716	-1.46213	0.444731	-3.28768	0.00101018	0.0054472
hsa-miR-217	178.1	-1.45159	0.435969	-3.32958	0.000869785	0.00487171
hsa-miR-7161-5p	169.954	-1.44939	0.538819	-2.68995	0.00714634	0.0258042
hsa-miR-7161-3p	638.35	-1.4388	0.476455	-3.01979	0.00252946	0.0113639
hsa-miR-10a-3p	105.772	-1.37876	0.417682	-3.30098	0.000963492	0.00527203
hsa-miR-7974	66.7026	-1.37608	0.450796	-3.05255	0.00226907	0.0105956
hsa-miR-3940-3p	58.7071	-1.36296	0.491715	-2.77184	0.00557398	0.0210989
hsa-miR-619-5p	209.593	-1.35346	0.338901	-3.99368	6.51e-05	0.00062653
hsa-miR-9-5p	4743.58	-1.33263	0.349829	-3.80939	0.000139313	0.00110779
hsa-miR-205-5p	53.2388	-1.32852	0.438447	-3.03005	0.00244514	0.0111733
hsa-miR-10a-5p	13327.5	-1.31233	0.399054	-3.28861	0.00100683	0.0054472
hsa-miR-625-3p	1416.93	-1.30227	0.296373	-4.39402	1.11e-05	0.000136656
hsa-miR-296-3p	155.297	-1.28948	0.317044	-4.06721	4.76e-05	0.000478942
hsa-miR-203a-3p	461.186	-1.28783	0.275008	-4.68289	2.83e-06	4.02e-05
hsa-miR-184	100.546	-1.26936	0.463112	-2.74093	0.00612665	0.0228571
hsa-miR-335-3p	1811.29	-1.26904	0.302542	-4.19459	2.73e-05	0.000303834
hsa-miR-550a-5p	46.7466	-1.25014	0.441907	-2.82896	0.00466992	0.0184548
hsa-miR-550a-3-5p	46.5514	-1.24253	0.440507	-2.82068	0.00479219	0.0188681
hsa-miR-6715b-3p	23.4313	-1.23519	0.505311	-2.44441	0.0145089	0.0449375
hsa-miR-1246	191.764	-1.21974	0.392731	-3.10578	0.00189779	0.00922526
hsa-miR-518f-3p	36.7663	-1.18659	0.47668	-2.48927	0.0128005	0.0404684
hsa-miR-192-5p	4648.27	-1.18642	0.248944	-4.7658	1.88e-06	2.79e-05
hsa-miR-30a-3p	3748.28	-1.18095	0.371804	-3.17626	0.00149187	0.00752555
hsa-miR-499a-5p	1069.49	-1.15032	0.297962	-3.86064	0.000113089	0.00096524
hsa-miR-548av-3p	124.204	-1.14647	0.361489	-3.17153	0.0015164	0.00752555
hsa-miR-548o-3p(	124.204	-1.14647	0.361489	-3.17153	0.0015164	0.00752555
hsa-miR-130b-5p	174.583	-1.14237	0.39212	-2.91333	0.00357594	0.0152317
hsa-miR-7-1-3p	215.552	-1.13251	0.304141	-3.72364	0.000196373	0.00147038
hsa-miR-191-3p	36.7082	-1.10033	0.442909	-2.48432	0.0129799	0.0409145
hsa-miR-132-5p	956.842	-1.0938	0.308233	-3.5486	0.00038728	0.00249685
hsa-miR-212-5p	116.443	-1.0657	0.364252	-2.92571	0.0034367	0.0147268
hsa-miR-224-5p	482.233	-1.04036	0.408957	-2.54393	0.0109614	0.0356035
